# Supplementary material for: Bisphenol A Disrupts Ribosome Function during Ovarian Development of Mice
Source: Toxics. 2024 Aug 26;12(9):627. doi: 10.3390/toxics12090627 (PMC11435667; doi:10.3390/toxics12090627)
Supplement: Supplementary file 1 [file toxics-12-00627-s001.zip]

Archive with 1 entries (1 files):
- toxics-3157006-supplementary.pdf
